# Supplementary material for: Four Jointed Box 1 Promotes Angiogenesis and Is Associated with Poor Patient Survival in Colorectal Carcinoma
Source: PLoS One. 2013 Jul 29;8(7):e69660. doi: 10.1371/journal.pone.0069660 (PMC3726759; doi:10.1371/journal.pone.0069660)
Supplement: Table S1 — Affymetrix Probe ID, Entrez gene ID, p-value, gene symbol and gene name for the 159 expression elements identified as differentially expressed between pre-treated rectal tumor biopsies and celecoxib treated rectal biopsies. (XLS) [file pone.0069660.s009.xls]

## Sheet: stimulated
Affymetrix Probe ID	Entrez Gene ID	P-value	Gene Symbol	Gene Name
201369_s_at	678	0.000305859	ZFP36L2	zinc finger protein 36, C3H type-like 2
239066_at		0.000522589	NA
214156_at	25924	0.000532519	MYRIP	myosin VIIA and Rab interacting protein
226525_at	9262	0.000678488	STK17B	serine/threonine kinase 17b
223469_at	54858	0.000748343	PGPEP1	pyroglutamyl-peptidase
225207_at	5166	0.000945821	PDK4	pyruvate dehydrogenase kinase, isozyme 4
221756_at	113791	0.00157759	PIK3IP1	phosphoinositide-3-kinase interacting protein 1
219195_at	10891	0.00187349	PPARGC1A	peroxisome proliferator-activated receptor gamma, coactivator 1 alpha
229146_at	136895	0.00191882	C7orf31	chromosome 7 open reading frame 31
236235_at	83737	0.00216041	ITCH	itchy E3 ubiquitin protein ligase homolog
205066_s_at	5167	0.00221424	ENPP1	ectonucleotide pyrophosphatase/phosphodiesterase 1
225498_at	128866	0.00238188	CHMP4B	chromatin modifying protein 4B
201368_at		0.0024381	ZFP36L2
209221_s_at	9885	0.0028006	OSBPL2	oxysterol binding protein-like 2
213268_at	23261	0.00310089	CAMTA1	calmodulin binding transcription activator 1
201367_s_at		0.00327273	ZFP36L2
210482_x_at	5607	0.00342632	MAP2K5	mitogen-activated protein kinase kinase 5
223169_s_at	58480	0.00375802	RHOU	ras homolog gene family, member U
205960_at	5166	0.00382556	PDK4	pyruvate dehydrogenase kinase, isozyme 4
203719_at	2067	0.00408528	ERCC1	excision repair cross-complementing rodent repair deficiency, complementation group 1
205997_at	10863	0.00426907	ADAM28	a disintegrin and metalloproteinase domain 28
1553704_x_at	163049	0.00475858	ZNF791	zinc finger protein 791
201466_s_at	3725	0.00479547	JUN	jun oncogene
239934_x_at		0.00490118	NA
225380_at	91461	0.00493634	SGK493 (PKDCC)	protein kinase domain containing, cytoplasmic homolog
229026_at	56990	0.00524222	CDC42SE2	CDC42 small effector 2
205094_at	5193	0.00535682	PEX12	peroxisomal biogenesis factor 12
219132_at	57161	0.00553958	PELI2	pellino homolog 2
223130_s_at	29116	0.00560505	MYLIP	myosin regulatory light chain interacting protein
228788_at	29799	0.00565983	YPEL1	yippee-like 1
213385_at	1124	0.00582572	CHN2	chimerin (chimaerin) 2
201360_at	1471	0.00586681	CST3	cystatin C
216871_at	23390	0.00593346	ZDHHC17	zinc finger, DHHC-type containing 17
212929_s_at		0.00594048	NA
202080_s_at	22906	0.00600734	TRAK1	trafficking protein, kinesin binding 1
222891_s_at	53335	0.00630833	BCL11A	B-cell CLL/lymphoma 11A (zinc finger protein)
225130_at	54764	0.00654017	ZRANB1	zinc finger, RAN-binding domain containing 1
219801_at	80778	0.00673175	ZNF34	zinc finger protein 34
215315_at	256051	0.0068285	ZNF549	zinc finger protein 549
211504_x_at	9475	0.00698097	ROCK2	Rho-associated, coiled-coil containing protein kinase 2
215559_at	368	0.00701978	ABCC6	ATP-binding cassette, sub-family C (CFTR/MRP), member 6
226470_at	2686	0.00754385	GGT7	gamma-glutamyltransferase 7
229984_at	56986	0.0075663	DTWD1	DTW domain containing 1
211370_s_at	5607	0.00765047	MAP2K5	mitogen-activated protein kinase kinase 5
223044_at	30061	0.00811674	SLC40A1	solute carrier family 40 (iron-regulated transporter), member 1
241962_at		0.00838744	NA
1552455_at	158471	0.00843412	PRUNE2	prune homolog 2
223283_s_at	10194	0.00847281	TSHZ1	teashirt zinc finger homeobox 1
205236_x_at	6649	0.00853034	SOD3	superoxide dismutase 3, extracellular
203187_at	1793	0.00871345	DOCK1	dedicator of cytokinesis 1
225132_at	26224	0.00881768	FBXL3	F-box and leucine-rich repeat protein 3
1558293_at	23285	0.00888509	KIAA1107	KIAA1107
223897_at	91661	0.00899089	ZNF765	zinc finger protein 765
232336_at	57643	0.00904866	ZSWIM5	zinc finger, SWIM-type containing 5
201236_s_at	7832	0.00912075	BTG2	BTG family, member 2
203697_at	2487	0.00917573	FRZB	frizzled-related protein
219497_s_at	53335	0.0091783	BCL11A	B-cell CLL/lymphoma 11A (zinc finger protein)
226555_at	54891	0.00922814	INO80D	INO80 complex subunit D
228503_at		0.00940479	NA
219548_at	7564	0.00945852	ZNF16	zinc finger protein 16
1553375_at	114781	0.00958194	BTBD9	BTB (POZ) domain containing 9
226679_at	284129	0.00960837	SLC26A11	solute carrier family 26, member 11
213263_s_at	5094	0.00978037	PCBP2	poly(rC) binding protein 2

## Sheet: inhibited
Affymetrix Probe ID	Entrez Gene ID	P-value	Gene Symbol	Gene Name
219249_s_at	60681	0.000208852	FKBP10	FK506 binding protein 10, 65 kDa
242444_at	114904	0.000525371	C1QTNF6	C1q and tumor necrosis factor related protein 6
230281_at	123775	0.000698886	C16orf46	chromosome 16 open reading frame 46
240258_at	2023	0.000728142	ENO1	enolase 1
218410_s_at	283871	0.00083333	PGP	phosphoglycolate phosphatase
223001_at	58505	0.000887996	OSTC	oligosaccharyltransferase complex subunit
230440_at	84627	0.0011422	ZNF469	zinc finger protein 469
219785_s_at	79791	0.00128457	FBXO31	F-box protein 31
241903_at		0.0015986	NA
221932_s_at	51218	0.00209049	GLRX5	glutaredoxin 5
213230_at	30850	0.0023802	CDR2L	cerebellar degeneration-related protein 2-like
228655_at		0.00250195	NA
201052_s_at	9491	0.00259188	PSMF1	proteasome (prosome, macropain) inhibitor subunit 1 (PI31)
241392_at	55254	0.00277937	TMEM39A	transmembrane protein 39A
225484_at	95681	0.00287552	TSGA14	testis specific, 14
222768_s_at	51605	0.00294775	TRMT6	tRNA methyltransferase 6 homolog (S. cerevisiae)
205406_s_at	53340	0.00300832	SPA17	sperm autoantigenic protein 17
218739_at	51099	0.00329996	ABHD5	abhydrolase domain containing 5
217831_s_at	55968	0.00335574	NSFL1C	NSFL1 (p97) cofactor (p47)
1565644_at		0.003575	NA
206514_s_at		0.00357958	NA
223748_at	83959	0.00361552	SLC4A11	solute carrier family 4, sodium borate transporter, member 11
201695_s_at		0.00362835	NP
210187_at	2280	0.00383729	FKBP1A	FK506 binding protein 1A, 12kDa
218809_at	80025	0.00415001	PANK2	pantothenate kinase 2
217958_at	51399	0.00441929	TRAPPC4	trafficking protein particle complex 4
217042_at	51109	0.00456432	RDH11	retinol dehydrogenase 11 (all-trans/9-cis/11-cis)
212072_s_at	1457	0.00463668	CSNK2A1	casein kinase 2, alpha 1 polypeptide
219324_at		0.00469707	NA
226276_at	153339	0.00475988	TMEM167A	transmembrane protein 167A
225819_at	84897	0.00476357	TBRG1	transforming growth factor beta regulator 1
236901_at		0.00498393	NA
213419_at	323	0.00499947	APBB2	amyloid beta (A4) precursor protein-binding, family B, member 2
1555778_a_at	10631	0.0050664	POSTN	periostin, osteoblast specific factor
1558487_a_at	222068	0.00513881	TMED4	transmembrane emp24 protein transport domain containing 4
225648_at	140901	0.00522166	STK35	serine/threonine kinase 35
57703_at	205564	0.00524603	SENP5	SUMO1/sentrin specific peptidase 5
238542_at	80328	0.00525977	ULBP2	UL16 binding protein 2
227628_at	493869	0.0053006	GPX8	glutathione peroxidase 8 (putative)
209596_at	25878	0.00530083	MXRA5	matrix-remodelling associated 5
218840_s_at	55191	0.00537461	NADSYN1	NAD synthetase 1
225196_s_at	64949	0.00538462	MRPS26	mitochondrial ribosomal protein S26
232150_at		0.00579046	NA
213425_at	7474	0.00594731	WNT5A	wingless-type MMTV integration site family, member 5A
222040_at	3178	0.00602076	HNRNPA1	heterogeneous nuclear ribonucleoprotein A1
220969_s_at		0.00606858	NA
208823_s_at	5127	0.00613784	PCTK1	cyclin-dependent kinase 16
205990_s_at	7474	0.00614762	WNT5A	wingless-type MMTV integration site family, member 5A
204327_s_at	7753	0.00617682	ZNF202	zinc finger protein 202
213799_s_at	5786	0.00623868	PTPRA	protein tyrosine phosphatase, receptor type, A
231227_at		0.00633885	NA
235588_at	157570	0.00638699	ESCO2	establishment of cohesion 1 homolog 2 (S. cerevisiae)
223278_at	2706	0.00647198	GJB2	gap junction protein, beta 2, 26kDa
200825_s_at	10525	0.00652155	HYOU1	hypoxia up-regulated 1
201692_at	10280	0.00659784	SIGMAR1	sigma non-opioid intracellular receptor 1
216175_at		0.00660218	NA
210809_s_at	10631	0.00660793	POSTN	periostin, osteoblast specific factor
218357_s_at	26521	0.00676219	TIMM8B	translocase of inner mitochondrial membrane 8 homolog B (yeast)
203325_s_at	1289	0.00693878	COL5A1	collagen, type V, alpha 1
219522_at	24147	0.00696939	FJX1	four jointed box 1 (Drosophila)
220002_at	55083	0.00704647	KIF26B	kinesin family member 26B
214074_s_at	2017	0.00708256	CTTN	cortactin
203459_s_at	64601	0.00724045	VPS16	vacuolar protein sorting 16 homolog (S. cerevisiae)
201715_s_at	22985	0.00739867	ACIN1	apoptotic chromatin condensation inducer 1
226572_at	30837	0.00746015	SOCS7	suppressor of cytokine signaling 7
218159_at	65992	0.00747979	DDRGK1	DDRGK domain containing 1
225554_s_at	51434	0.0074865	ANAPC7	anaphase promoting complex subunit 7
226899_at	219699	0.00751623	UNC5B	unc-5 homolog B (C. elegans)
235511_at		0.00766225	NA
234111_at		0.00774424	NA
205543_at	22824	0.00783408	HSPA4L	heat shock 70kDa protein 4-like
239228_at		0.00785651	NA
212691_at	23511	0.00786552	NUP188	nucleoporin 188kDa
222380_s_at	10016	0.00795976	PDCD6	programmed cell death 6
1556055_at		0.00809939	NA
200874_s_at	10528	0.00832977	NOP56	NOP56 ribonucleoprotein homolog (yeast)
209246_at	10061	0.00835541	ABCF2	ATP-binding cassette, sub-family F (GCN20), member 2
212624_s_at	1123	0.00845949	CHN1	chimerin (chimaerin) 1
215011_at	8420	0.00852869	SNHG3	small nucleolar RNA host gene 3 (non-protein coding)
1562352_at		0.00854708	NA
219709_x_at	65990	0.00872896	FAM173A	family with sequence similarity 173, member A
1565786_x_at	645566	0.00876211	FLJ45482	hypothetical LOC645566
219678_x_at	64421	0.00912334	DCLRE1C	DNA cross-link repair 1C
230469_at	219790	0.00912491	RTKN2	rhotekin 2
238732_at	255631	0.00913698	COL24A1	collagen, type XXIV, alpha 1
221637_s_at	79081	0.0091913	C11orf48	chromosome 11 open reading frame 48
236250_at	172	0.00930022	AFG3L1	AFG3 ATPase family gene 3-like 1 (S. cerevisiae)
206336_at	6372	0.00932019	CXCL6	chemokine (C-X-C motif) ligand 6 (granulocyte chemotactic protein 2)
217841_s_at	51400	0.00942194	PPME1	protein phosphatase methylesterase 1
232278_s_at	55635	0.00949047	DEPDC1	DEP domain containing 1
225649_s_at	140901	0.00949713	STK35	serine/threonine kinase 35
233216_at	340481	0.00966346	ZDHHC21	zinc finger, DHHC-type containing 21
221598_s_at	9442	0.00984849	MED27	mediator complex subunit 27
210532_s_at	9556	0.00986812	C14orf2	chromosome 14 open reading frame 2
1556111_s_at		0.00991823	NA
237486_at		0.00995701	NA
