# Supplementary material for: Four Jointed Box 1 Promotes Angiogenesis and Is Associated with Poor Patient Survival in Colorectal Carcinoma
Source: PLoS One. 2013 Jul 29;8(7):e69660. doi: 10.1371/journal.pone.0069660 (PMC3726759; doi:10.1371/journal.pone.0069660)
Supplement: Table S3 — Gene symbol, gene name, and literature citation for association with HIF1-α for the top 43 genes found in the leading edge subset of both VUMC and MCC datasets after GSEA analysis. (XLSX) [file pone.0069660.s011.xlsx]

## Sheet: Sheet1
Gene Symbol	Gene name	Reference for regulation by HIF1-α
ANGPT1	angiopoietin 1
ANGPT2	angiopoietin 2	Simon et al., J Cell Phys 2008
ANGPTL3	angiopoietin-like 3
ANPEP	alanyl (membrane) aminopeptidase
CDH13	cadherin 13, H-cadherin (heart)
COL15A1	collagen, type XV, alpha 1
COL18A1	collagen, type XVIII, alpha 1
COL4A2	collagen, type IV, alpha 2
COL4A3	collagen, type IV, alpha 3 (Goodpasture antigen)
CTGF	connective tissue growth factor
CYR61	cysteine-rich, angiogenic inducer, 61	Wolf et al., Endocrinology 2010; Wan et al., J. Exp Clin Can Res 2011
DDAH1	dimethylarginine dimethylaminohydrolase 1
EDNRA	endothelin receptor type A
ELK3	ETS-domain protein (SRF accessory protein 2)
ENG	endoglin	Sanchez-Elsner et al., JBC 2002
ENPEP	glutamyl aminopeptidase (aminopeptidase A)
FLT1 (VEGFR1)	fms-related tyrosine kinase 1 (vascular endothelial growth factor/vascular permeability factor receptor	Okuyama et al., JBC 2006
HDAC5	histone deacetylase 5
HIF1A	hypoxia inducible factor 1, alpha subunit (basic helix-loop-helix transcription factor)
JAG1	jagged 1
KDR (VEGFR2)	kinase insert domain receptor (a type III receptor tyrosine kinase)
KLK3	kallikrein-related peptidase 3
MMP14	matrix metallopeptidase 14 (membrane-inserted)	Wan et al., J. Exp Clin Can Res 2011
MYH9	myosin, heavy chain 9, non-muscle
NRP1	neuropilin 1
PLAU	plasminogen activator, urokinase
PLXDC1	plexin domain containing 1
PLXND1	plexin D1
PTEN	phosphatase and tensin homolog
PTPRM	protein tyrosine phosphatase, receptor type, M
RHOB	ras homolog gene family, member B
ROBO1	roundabout, axon guidance receptor, homolog 1
SERPINE1	serpin peptidase inhibitor, clade E (nexin, plasminogen activator inhibitor type1), member 1	Elvidge et al., JBC 2006
SERPINF1	serpin peptidase inhibitor, clade F (alpha-2 antiplasmin, pigment epithelium derived factor) member 1
SLIT2	slit homolog 2
SOX18	SRY (sex determining region Y)-box 18
SPHK1	sphingosine kinase 1	Anelli et al, JBC 2008
TEK	tyrosine kinase, endothelial	Lai et al., J Mol Med 2012
TGFB2	transforming growth factor, beta 2
THBS1	thrombospondin 1	Osada-Oka et al., J Cell Biochem 2008
THY1	Thy-1 cell surface antigen
TIE1	tyrosine kinase with immunoglobulin-like and EGF-like domains 1
VEGFC	vascular endothelial growth factor C	Spinella et al, Can Res. 2009
